# Supplementary material for: Antimicrobial Resistant Salmonella in Canal Water in Bangkok, Thailand: Survey Results Between 2016 and 2019
Source: Int J Environ Res Public Health. 2025 Aug 27;22(9):1333. doi: 10.3390/ijerph22091333 (PMC12469579; doi:10.3390/ijerph22091333)
Supplement: Supplementary file 1 [file ijerph-22-01333-s001.zip]

Archive with 2 entries (2 files):
- Table 1. Prevalence of AMR Salmonella.xlsx
- Table 2. AMR profiles.pdf
