# Supplementary material for: Antimicrobial Resistant Salmonella in Canal Water in Bangkok, Thailand: Survey Results Between 2016 and 2019
Source: Int J Environ Res Public Health. 2025 Aug 27;22(9):1333. doi: 10.3390/ijerph22091333 (PMC12469579; doi:10.3390/ijerph22091333)
Supplement: Supplementary file 1 [file ijerph-22-01333-s001.zip › Table 1. Prevalence of AMR Salmonella.xlsx]

## Sheet: Positive samples
No. of samples	Year	Lab No.	Salmonella spp.		Salmonella serogrouping
			Positive samples	No. of isolate	B	C	D	E	F	G	I	L	OMC	OMD	OME	OMF
1	2016	W 130/59	1	2		1		1
2	2016	W 131/59	1	2	1	1
3	2016	W 132/59	1	2		1									1
4	2016	W 133/59	1	2	1	1
5	2016	W 134/59	1	1	1
6	2016	W 135/59	1	1	1
7	2016	W 136/59	1	2		1				1
8	2016	W 137/59	1	1	1
9	2016	W 138/59	1	1			1
10	2016	W 140/59
11	2016	W 141/59	1	1										1
12	2016	W 142/59	1	2		1							1
13	2016	W 143/59	1	2	1	1
14	2016	W 144/59
15	2016	W 145/59	1	1		1
16	2016	W 146/59	1	1		1
17	2016	W 147/59	1	2		1		1
18	2016	W 148/59	1	1		1
19	2016	W 155/59	1	1		1
20	2016	W 156/59
21	2016	W 157/59	1	1	1
22	2016	W 158/59
23	2016	W 183/59
24	2016	W 184/59
25	2016	W 185/59
26	2016	W 186/59
27	2016	W 206/59	1	2		1		1
28	2016	W 207/59	1	1	1
29	2016	W 208/59	1	1		1
30	2016	W 209/59	1	1		1
31	2016	W 210/59	1	2	1	1
32	2016	W 211/59	1	1		1
33	2016	W 212/59	1	1		1
34	2016	W 213/59	1	1	1
35	2016	W 214/59	1	1		1
36	2016	W 216/59	1	2		1		1
37	2016	W 217/59	1	1				1
38	2016	W 218/59	1	1			1
39	2016	W 219/59	1	2		1		1
40	2016	W 220/59	1	1				1
41	2016	W 221/59	1	2		1	1
42	2016	W 222/59	1	1				1
43	2016	W 223/59	1	2	1			1
44	2016	W 224/59	1	2	1	1
45	2016	W 242/59	1	1		1
46	2016	W 243/59
47	2016	W 244/59	1	1		1
48	2016	W 245/59	1	1	1
49	2016	W 247/59	1	1	1
50	2016	W 248/59	1	1		1
51	2016	W 249/59	1	1		1
52	2016	W 250/59
53	2016	W 251/59	1	2		1		1
54	2016	W 252/59	1	1		1
55	2016	W 253/59	1	2	1	1
56	2016	W 254/59	1	1		1
57	2016	W 255/59	1	2		1		1
58	2016	W 256/59	1	1		1
59	2016	W 260/59	1	2	1	1
60	2016	W 261/59	1	1	1
61	2016	W 262/59	1	2	1								1
62	2016	W 263/59	1	1	1
63	2016	W 264/59	1	1	1
64	2016	W 265/59	1	2		1		1
65	2016	W 266/59	1	1										1
66	2016	W 268/59	1	2	1	1
67	2016	W 291/59	1	1				1
68	2016	W 292/59	1	2	1	1
69	2016	W 293/59	1	2	1	1
70	2016	W 294/59	1	2	1	1
71	2016	W 295/59	1	1							1
72	2016	W 296/59	1	1		1
73	2016	W 297/59	1	1	1
74	2016	W 298/59	1	1	1
75	2016	W 299/59	1	1	1
76	2016	W 300/59	1	1				1
77	2016	W 302/59	1	1		1
78	2016	W 303/59	1	2	1			1
79	2016	W 304/59	1	2	1	1
80	2016	W 305/59	1	1	1
81	2016	W 307/59	1	1	1
82	2016	W 308/59	1	1	1
83	2016	W 309/59	1	2	1			1
84	2016	W 310/59	1	1		1
85	2016	W 321/59
86	2016	W 322/59
87	2016	W 323/59
88	2016	W 324/59
89	2016	W 325/59	1	1		1
90	2016	W 326/59
91	2016	W 332/59	1	2	1			1
92	2016	W 333/59
93	2016	W 334/59	1	2		1	1
94	2016	W 335/59	1	1				1
95	2016	W 344/59
96	2016	W 345/59	1	1		1
97	2016	W 346/59	1	2		1		1
98	2016	W 347/59	1	1		1
99	2016	W 348/59	1	2		1	1
100	2016	W 349/59	1	2		1	1
101	2016	W 350/59	1	1	1
102	2016	W 351/59	1	1				1
103	2016	W 352/59	1	2	1	1
104	2016	W 353/59	1	1		1
105	2016	W 355/59	1	1	1
106	2016	W 356/59	1	1				1
107	2016	W 357/59	1	2			1	1
108	2016	W 358/59	1	1		1
109	2016	W 360/59	1	1		1
110	2016	W 361/59
111	2016	W 362/59	1	1	1
112	2016	W 364/59
113	2016	W 375/59	1	1		1
114	2016	W 376/59	1	1		1
115	2016	W 377/59	1	1		1
116	2016	W 378/59	1	1	1
117	2016	W 383/59	1	1	1
118	2016	W 384/59	1	1	1
119	2016	W 385/59	1	1	1
120	2016	W 386/59	1	1		1
121	2016	W 387/59	1	1				1
122	2016	W 388/59
123	2016	W 400/59	1	1							1
124	2016	W 401/59
125	2016	W 402/59
126	2016	W 403/59	1	2	1	1
127	2016	W 404/59	1	2	1	1
128	2016	W 405/59	1	2	1					1
129	2016	W 406/59	1	1				1
130	2016	W 407/59	1	1	1
131	2016	W 408/59	1	1		1
132	2016	W 409/59	1	1			1
133	2016	W 412/59
134	2016	W 413/59	1	1		1
135	2016	W 414/59	1	2		1		1
136	2016	W 415/59	1	1		1
137	2016	W 416/59	1	2	1	1
138	2016	W 417/59	1	1		1
139	2016	W 418/59
140	2016	W 419/59	1	2		1		1
141	2016	W 420/59	1	1	1
142	2016	W 427/59	1	3	1	1			1
143	2016	W 428/59	1	2	1	1
144	2016	W 429/59	1	2	1								1
145	2016	W 430/59	1	1	1
146	2016	W 435/59	1	2		1		1
147	2016	W 435/59	1	1				1
148	2016	W 436/59	1	1		1
149	2016	W 437/59	1	2		1		1
150	2016	W 438/59	1	2	1	1
151	2016	W 439/59	1	1				1
152	2016	W 448/59	1	1							1
153	2016	W 449/59	1	2	1			1
154	2016	W 450/59	1	1		1
155	2016	W 451/59	1	1						1
156	2016	W 452/59	1	1	1
157	2016	W 453/59	1	2	1								1
158	2016	W 454/59	1	2	1	1
159	2016	W 455/59	1	1	1
160	2016	W 456/59	1	2	1	1
161	2016	W 457/59	1	2	1	1
162	2016	W 459/59	1	1	1
163	2016	W 460/59	1	1					1
164	2016	W 461/59	1	1	1
165	2016	W 462/59	1	1		1
166	2016	W 463/59	1	1		1
167	2016	W 464/59	1	1	1
168	2016	W 465/59	1	2	1					1
169	2016	W 466/59	1	1						1
170	2016	W 467/59	1	2	1	1
171	2016	W 473/59	1	2	1			1
172	2016	W 474/59	1	2	1				1
173	2016	W 475/59	1	2				1				1
174	2016	W 476/59	1	1		1
175	2016	W 477/59	1	2	1	1
176	2016	W 478/59	1	2	1								1
177	2016	W 484/59	1	3	1	1							1
178	2016	W 485/59	1	1		1
179	2016	W 486/59	1	1									1
180	2016	W 487/59	1	3	1	1		1
181	2016	W 519/59	1	1		1
182	2016	W 520/59	1	3	1			1		1
183	2016	W 521/59	1	1	1
184	2016	W 522/59	1	2		1		1
185	2016	W 527/59	1	1	1
186	2016	W 528/59	1	1					1
187	2016	W 529/59	1	2	1	1
188	2016	W 530/59	1	1	1
189	2016	W 531/59	1	1		1
190	2016	W 532/59	1	1				1
191	2016	W 534/59	1	1											1
192	2016	W 535/59	1	1				1
193	2016	W 536/59	1	1				1
194	2016	W 537/59	1	1		1
195	2016	W 538/59	1	2	1			1
196	2016	W 539/59	1	1	1
197	2016	W 540/59	1	1		1
198	2016	W 541/59	1	1		1
199	2016	W 542/59	1	2	1	1
200	2016	W 545/59	1	1	1
201	2016	W 546/59	1	1		1
202	2016	W 547/59	1	1	1
203	2016	W 548/59	1	1	1
204	2016	W 549/59	1	1	1
205	2016	W 550/59	1	2	1	1
206	2016	W 551/59	1	2	1	1
207	2016	W 552/59	1	1				1
208	2016	W 553/59	1	1		1
209	2016	W 554/59	1	1	1
210	2016	W 573/59	1	1		1
211	2016	W 574/59	1	2	1	1
212	2016	W 575/59	1	1	1	1
213	2016	W 576/59	1	2	1								1
214	2016	W 577/59	1	2		1		1
215	2016	W 578/59	1	1		1
216	2016	W 584/59	1	2	1			1
217	2016	W 585/59	1	1	1
218	2016	W 586/59	1	3	1	1		1
219	2016	W 587/59	1	1		1
220	2016	W 588/59	1	2				1					1
221	2016	W 589/59	1	1							1
222	2016	W 590/59	1	1			1
223	2016	W 591/59	1	2	1			1
224	2016	W 592/59	1	2	1	1
225	2016	W 593/59	1	3	1	1		1
226	2016	W 594/59	1	1		1
227	2016	W 595/59
228	2016	W 596/59	1	1	1
229	2016	W 597/59	1	2	1	1
230	2016	W 601/59	1	1		1
231	2016	W 602/59	1	1	1
232	2016	W 603/59	1	2		1		1
233	2016	W 604/59
234	2016	W 605/59	1	1	1
235	2016	W 606/59	1	1		1
236	2016	W 607/59	1	1	1
237	2016	W 608/59
238	2016	W 610/59	1	1	1
239	2016	W 2/60	1	1									1
240	2016	W 3/60
241	2016	W 4/60	1	1	1
242	2016	W 5/60	1	1	1
243	2016	W 6/60	1	1	1
244	2016	W 7/60	1	1	1
245	2016	W 8/60	1	2	1	1
246	2016	W 9/60	1	1	1
247	2016	W 10/60	1	1	1
248	2016	W 11/60	1	1		1
249	2016	W 14/60	1	1	1
250	2016	W 15/60	1	1	1
251	2016	W 16/60	1	2		1								1
252	2016	W 17/60	1	2	1	1
253	2016	W 18/60	1	1	1
254	2016	W 19/60	1	1	1
255	2016	W 20/60	1	1	1
256	2016	W 21/60	1	1	1
257	2016	W 23/60	1	1	1
258	2016	W 30/60	1	1	1
259	2016	W 31/60	1	1	1
260	2016	W 32/60	1	1	1
261	2016	W 33/60	1	2	1	1
262	2016	W 38/60	1	2	1	1
263	2016	W 39/60
264	2016	W 40/60	1	1	1
265	2016	W 41/60	1	1	1
266	2016	W 42/60	1	1	1
267	2016	W 43/60	1	1	1
268	2016	W 54/60	1	1	1
269	2016	W 55/60	1	2		1							1
270	2016	W 56/60	1	1	1
271	2016	W 57/60	1	1		1
272	2016	W 62/60	1	1	1
273	2016	W 63/60	1	1	1
274	2016	W 64/60	1	1	1
275	2016	W 65/60	1	2	1			1
276	2016	W 66/60
277	2016	W 67/60	1	1	1
278	2016	W 68/60	1	1	1
279	2016	W 70/60	1	1	1
280	2016	W 71/60	1	1	1
281	2016	W 72/60	1	1		1
282	2016	W 73/60	1	1	1
283	2016	W 74/60	1	1	1
284	2016	W 75/60
285	2016	W 76/60	1	1	1
286	2016	W 77/60	1	2	1			1
287	2016	W 78/60	1	1	1
288	2016	W 80/60	1	1	1
289	2016	W 81/60	1	2							1				1
290	2016	W 82/60	1	1	1
291	2016	W 83/60	1	1		1
292	2016	W 84/60	1	1	1
293	2016	W 85/60	1	1				1
294	2016	W 86/60	1	1	1
295	2016	W 87/60	1	1	1
296	2016	W 88/60
297	2016	W 89/60	1	1	1
298	2016	W 133/60	1	1	1
299	2016	W 134/60
300	2016	W 135/60	1	1	1
301	2016	W 136/60
302	2016	W 141/60	1	1				1
303	2016	W 142/60	1	1		1
304	2016	W 143/60	1	1	1
305	2016	W 144/60	1	2		1		1
306	2016	W 145/60	1	1		1
307	2016	W 146/60	1	1	1
308	2016	W 147/60	1	1											1
309	2016	W 148/60	1	1	1
310	2016	W 149/60
311	2016	W 150/60
312	2016	W 151/60	1	2	1			1
313	2016	W 152/60	1	1	1
314	2016	W 153/60	1	1		1
315	2016	W 154/60	1	1		1
316	2016	W 155/60	1	1		1
317	2016	W 156/60	1	1	1
318	2016	W 158/60	1	2	1	1
319	2016	W 160/60	1	1	1
320	2016	W 161/60
321	2016	W 162/60	1	1		1
322	2016	W 163/60
323	2016	W 164/60	1	1		1
324	2016	W 165/60	1	1		1
325	2016	W 166/60	1	1	1
326	2016	W 167/60
327	2016	W 168/60	1	2	1	1
328	2017	W 175/60
329	2017	W 176/60	1	1				1
330	2017	W 177/60	1	1		1
331	2017	W 178/60	1	2		1		1
332	2017	W 179/60	1	1		1
333	2017	W 180/60	1	1				1
334	2017	W 181/60	1	2	1										1
335	2017	W 182/60	1	2				1			1
336	2017	W 183/60	1	1	1
337	2017	W 186/60	1	2	1	1
338	2017	W 188/60
339	2017	W 189/60	1	1		1
340	2017	W 190/60	1	1				1
341	2017	W 191/60	1	2		1		1
342	2017	W 192/60	1	2	1	1
343	2017	W 193/60
344	2017	W 194/60	1	1				1
345	2017	W 195/60	1	1			1
346	2017	W 196/60	1	1		1
347	2017	W 201/60	1	2		1							1
348	2017	W 202/60	1	2	1			1
349	2017	W 203/60	1	2	1	1
350	2017	W 204/60	1	1	1
351	2017	W 205/60	1	1	1
352	2017	W 206/60	1	2		1		1
353	2017	W 212/60	1	1	1
354	2017	W 213/60	1	2		1						1
355	2017	W 214/60	1	1		1
356	2017	W 215/60	1	2		1		1
357	2017	W 224/60	1	1		1
358	2017	W 226/60	1	2	1					1
359	2017	W 227/60	1	2	1	1
360	2017	W 228/60	1	1		1
361	2017	W 229/60	1	2	1	1
362	2017	W 230/60	1	2	1	1
363	2017	W 231/60	1	1		1
364	2017	W 232/60	1	2	1	1
365	2017	W 234/60	1	1				1
366	2017	W 235/60	1	2			1				1
367	2017	W 236/60	1	1				1
368	2017	W 237/60	1	1	1
369	2017	W 238/60	1	1	1
370	2017	W 239/60	1	1		1
371	2017	W 240/60	1	1	1
372	2017	W 241/60	1	2	1	1
373	2017	W 242/60
374	2017	W 243/60	1	1	1
375	2017	W 244/60	1	1	1
376	2017	W 255/60	1	1	1
377	2017	W 256/60
378	2017	W 257/60	1	1		1
379	2017	W 258/60	1	1		1
380	2017	W 259/60	1	2			1	1
381	2017	W 260/60	1	1			1
382	2017	W 266/60	1	2	1	1
383	2017	W 267/60
384	2017	W 268/60	1	1		1
385	2017	W 269/60	1	1	1
386	2017	W 278/60
387	2017	W 279/60	1	1	1
388	2017	W 280/60	1	1	1
389	2017	W 281/60	1	1	1
390	2017	W 282/60	1	2			1						1
391	2017	W 283/60	1	2	1						1
392	2017	W 284/60	1	1	1
393	2017	W 285/60	1	1	1
394	2017	W 286/60	1	2		1		1
395	2017	W 287/60	1	1	1
396	2017	W 289/60	1	1					1
397	2017	W 291/60	1	1					1
398	2017	W 292/60	1	2		1	1
399	2017	W 293/60	1	1				1
400	2017	W 294/60	1	1	1
401	2017	W 295/60	1	1	1
402	2017	W 296/60
403	2017	W 297/60	1	2			1		1
404	2017	W 299/60	1	1		1
405	2017	W 314/60	1	1	1
406	2017	W 315/60	1	2	1	1
407	2017	W 316/60
408	2017	W 317/60	1	1		1
409	2017	W 318/60	1	1	1
410	2017	W 319/60	1	1	1
411	2017	W 325/60	1	1		1
412	2017	W 326/60
413	2017	W 327/60	1	1		1
414	2017	W 328/60	1	2	1	1
415	2017	W 342/60	1	1	1
416	2017	W 343/60	1	1								1
417	2017	W 344/60	1	1	1
418	2017	W 345/60	1	2	1								1
419	2017	W 346/60	1	2	1			1
420	2017	W 347/60	1	1	1
421	2017	W 353./60	1	1	1
422	2017	W 354/60
423	2017	W 355/60	1	1	1
424	2017	W 356/60	1	1	1
425	2017	W 358/60	1	1				1
426	2017	W 359/60	1	1	1
427	2017	W 360/60	1	1		1
428	2017	W 361/60	1	1	1
429	2017	W 362/60	1	1	1
430	2017	W 363/60	1	2	1			1
431	2017	W 364/60	1	1	1
432	2017	W 365/60	1	3	1	1		1
433	2017	W 366/60	1	1	1
434	2017	W 369/60	1	2		1				1
435	2017	W 371/60	1	1		1
436	2017	W 372/60	1	2				1	1
437	2017	W 373/60	1	1				1
438	2017	W 374/60	1	2	1	1
439	2017	W 375/60	1	1						1
440	2017	W 376/60	1	1		1
441	2017	W 377/60	1	1				1
442	2017	W 378/60	1	2	1				1
443	2017	W 379/60	1	1	1
444	2017	W 380/60	1	2					1	1
445	2017	W 381/60	1	2	1	1
446	2017	W 382/60	1	2	1						1
447	2017	W 383/60	1	1		1
448	2017	W 384/60	1	1	1
449	2017	W 385/60	1	2	1	1
450	2017	W 386/60	1	2	1	1
451	2017	W 387/60	1	1							1
452	2017	W 388/60	1	2				1					1
453	2017	W 389/60	1	1	1
454	2017	W 392/60	1	1	1
455	2017	W 394/60	1	1						1
456	2017	W 395/60	1	1	1
457	2017	W 396/60	1	1	1
458	2017	W 397/60	1	2	1			1
459	2017	W 398/60	1	2	1			1
460	2017	W 399/60	1	2	1								1
461	2017	W 400/60	1	2	1	1
462	2017	W 402/60	1	1	1
463	2017	W 407/60	1	1				1
464	2017	W 408/60	1	1		1
465	2017	W 409/60	1	1	1
466	2017	W 410/60	1	1				1
467	2017	W 411/60	1	1	1
468	2017	W 412/60	1	1		1
469	2017	W 418/60	1	2	1	1
470	2017	W 419/60	1	2	1	1
471	2017	W 420/60	1	1		1
472	2017	W 421/60	1	1									1
473	2017	W 450/60	1	1	1
474	2017	W 451/60	1	2	1			1
475	2017	W 452/60	1	2		1		1
476	2017	W 453/60	1	2			1						1
477	2017	W 458/60	1	2	1	1
478	2017	W 459/60	1	3	1	1		1
479	2017	W 460/60	1	2		1		1
480	2017	W 461/60	1	1				1
481	2017	W 462/60	1	2	1	1
482	2017	W 463/60	1	1		1
483	2017	W 465/60	1	2	1	1
484	2017	W 466/60	1	1	1
485	2017	W 467/60	1	2	1			1
486	2017	W 468/60	1	1		1
487	2017	W 469/60	1	2		1		1
488	2017	W 470/60	1	2		1		1
489	2017	W 471/60	1	1	1
490	2017	W 472/60	1	2		1							1
491	2017	W 473/60	1	1		1
492	2017	W 477/60	1	1				1
493	2017	W 479/60	1	2			1	1
494	2017	W 480/60	1	1	1
495	2017	W 481/60	1	1		1
496	2017	W 482/60	1	2							1		1
497	2017	W 483/60	1	1	1
498	2017	W 484/60	1	1				1
499	2017	W 485/60	1	1				1
500	2017	W 486/60	1	1	1
501	2017	W 487/60	1	1				1
502	2017	W 506/60	1	1		1
503	2017	W 507/60	1	1				1
504	2017	W 508/60	1	1		1
505	2017	W 509/60	1	2	1	1
506	2017	W 510/60	1	1		1
507	2017	W 511/60	1	1		1
508	2017	W 512/60
509	2017	W 513/60	1	1				1
510	2017	W 514/60	1	1	1
511	2017	W 517/60	1	1				1
512	2017	W 519/60	1	1	1
513	2017	W 520/60	1	1				1
514	2017	W 521/60	1	1		1
515	2017	W 522/60	1	2		1		1
516	2017	W 523/60	1	1	1
517	2017	W 524/60	1	1	1
518	2017	W 525/60	1	1				1
519	2017	W 526/60
520	2017	W 527/60	1	1	1
521	2017	W 533/60	1	2		1		1
522	2017	W 534/60	1	1		1
523	2017	W 535/60	1	2	1	1
524	2017	W 536/60
525	2017	W 541/60	1	2	1			1
526	2017	W 542/60	1	1	1
527	2017	W 543/60	1	2	1			1
528	2017	W 544/60	1	2		1	1
529	2017	W 545/60	1	3	1	1		1
530	2017	W 546/60	1	2	1	1
531	2017	W 550/60	1	1		1
532	2017	W 551/60	1	2						1	1
533	2017	W 552/60	1	1	1
534	2017	W 553/60	1	2		1		1
535	2017	W 554/60	1	1	1
536	2017	W 555/60	1	2	1			1
537	2017	W 556/60	1	1							1
538	2017	W 557/60	1	1		1
539	2017	W 558/60	1	1		1
540	2017	W 561/60	1	1	1
541	2017	W 563/60	1	1		1
542	2017	W 564/60	1	1							1
543	2017	W 565/60	1	1							1
544	2017	W 566/60	1	1				1
545	2017	W 567/60	1	1		1
546	2017	W 568/60	1	1		1
547	2017	W 569/60	1	1	1
548	2017	W 570/60	1	2	1	1
549	2017	W 571/60	1	2	1	1
550	2017	W 577/60	1	1				1
551	2017	W 578/60	1	1		1
552	2017	W 579/60	1	2	1	1
553	2017	W 580/60	1	2	1	1
554	2017	W 585/60	1	1		1
555	2017	W 586/60	1	1	1
556	2017	W 587/60	1	2		1		1
557	2017	W 588/60	1	2	1	1
558	2017	W 589/60	1	2		1						1
559	2017	W 590/60	1	2	1		1
560	2017	W 609/60	1	1		1
561	2017	W 611/60	1	1				1
562	2017	W 612/60	1	1							1
563	2017	W 613/60
564	2017	W 614/60	1	1			1
565	2017	W 615/60	1	1	1
566	2017	W 616/60	1	1	1
567	2017	W 617/60	1	1		1
568	2017	W 618/60	1	3	1		1				1
569	2017	W 619/60	1	1		1
570	2017	W 621/60	1	1							1
571	2017	W 622/60	1	1								1
572	2017	W 623/60	1	2	1								1
573	2017	W 624/60	1	2	1								1
574	2017	W 625/60	1	2	1			1
575	2017	W 626/60	1	2	1	1
576	2017	W 627/60	1	3	1	1		1
577	2017	W 628/60	1	2		1		1
578	2017	W 629/60	1	2	1	1
579	2017	W 636/60	1	2		1	1
580	2017	W 637/60	1	2		1					1
581	2017	W 638/60	1	1					1
582	2017	W 639/60	1	2		1				1
583	2017	W 644/60	1	1	1
584	2017	W 645/60	1	1	1
585	2017	W 646/60	1	1	1
586	2017	W 647/60	1	1	1
587	2017	W 648/60	1	2	1	1
588	2017	W 649/60	1	1		1
589	2017	W 3/60
590	2017	W 4/60	1	1	1
591	2017	W 5/60	1	1	1
592	2017	W 6/60	1	1	1
593	2017	W 7/60	1	1	1
594	2017	W 8/60	1	2	1	1
595	2017	W 9/60	1	1	1
596	2017	W 10/60	1	1	1
597	2017	W 11/60	1	1		1
598	2017	W 14/60	1	1	1
599	2017	W 15/60	1	1	1
600	2017	W 16/60	1	2		1								1
601	2017	W 17/60	1	2	1	1
602	2017	W 18/60	1	1	1
603	2017	W 19/60	1	1	1
604	2017	W 20/60	1	1	1
605	2017	W 21/60	1	1	1
606	2017	W 23/60	1	1	1
607	2017	W 30/60	1	1	1
608	2017	W 31/60	1	1	1
609	2017	W 32/60	1	1	1
610	2017	W 33/60	1	2	1	1
611	2017	W 38/60	1	2	1	1
612	2017	W 39/60
613	2017	W 40/60	1	1	1
614	2017	W 41/60	1	1	1
615	2017	W 42/60	1	1	1
616	2017	W 43/60	1	1	1
617	2017	W 54/60	1	1	1
618	2017	W 55/60	1	2		1							1
619	2017	W 56/60	1	1	1
620	2017	W 57/60	1	1		1
621	2017	W 62/60	1	1	1
622	2017	W 63/60	1	1	1
623	2017	W 64/60	1	1	1
624	2017	W 65/60	1	2	1			1
625	2017	W 66/60
626	2017	W 67/60	1	1	1
627	2017	W 68/60	1	1	1
628	2017	W 70/60	1	1	1
629	2017	W 71/60	1	1	1
630	2017	W 72/60	1	1		1
631	2017	W 73/60	1	1	1
632	2017	W 74/60	1	1	1
633	2017	W 75/60
634	2017	W 76/60	1	1	1
635	2017	W 77/60	1	2	1			1
636	2017	W 78/60	1	1	1
637	2017	W 81/60	1	2							1				1
638	2017	W 82/60	1	1	1
639	2017	W 83/60	1	1		1
640	2017	W 84/60	1	1	1
641	2017	W 85/60	1	1				1
642	2017	W 86/60	1	1	1
643	2017	W 87/60	1	1	1
644	2017	W 88/60
645	2017	W 89/60	1	1	1
646	2017	W 133/60	1	1	1
647	2017	W 134/60
648	2017	W 135/60	1	1	1
649	2017	W 136/60
650	2017	W 139/60	1	2		1		1
651	2017	W 141/60	1	1				1
652	2017	W 142/60	1	1		1
653	2017	W 143/60	1	1	1
654	2017	W 144/60	1	2		1		1
655	2017	W 145/60	1	1		1
656	2017	W 146/60	1	1	1
657	2017	W 148/60	1	1	1
658	2017	W 149/60
659	2017	W 150/60
660	2017	W 151/60	1	2	1			1
661	2017	W 152/60	1	1	1
662	2017	W 153/60	1	1		1
663	2017	W 154/60	1	1		1
664	2017	W 155/60	1	1		1
665	2017	W 156/60	1	1	1
666	2017	W 158/60	1	2	1	1
667	2017	W 160/60	1	1	1
668	2017	W 161/60
669	2017	W 162/60	1	1		1
670	2017	W 163/60
671	2017	W 164/60	1	1		1
672	2017	W 165/60	1	1		1
673	2017	W 166/60	1	1	1
674	2017	W 167/60
675	2017	W 168/60	1	2	1	1
676	2018	W 06/61	1	2	1					1
677	2018	W 07/61	1	1	1
678	2018	W 08/61	1	2	1			1
679	2018	W 09/61	1	2	1			1
680	2018	W 10/61	1	1		1
681	2018	W 11/61	1	3	1			1		1
682	2018	W 12/61	1	1	1
683	2018	W 13/61	1	1	1
684	2018	W 14/61	1	1	1
685	2018	W 15/61	1	1	1
686	2018	W 17/61	1	1	1
687	2018	W 19/61	1	1	1
688	2018	W 20/61	1	1	1
689	2018	W 21/61	1	2	1	1
690	2018	W 22/61	1	2	1					1
691	2018	W 23/61	1	2	1			1
692	2018	W 24/61	1	2	1	1
693	2018	W 25/61	1	2	1			1
694	2018	W 26/61	1	2	1	1
695	2018	W 27/61	1	1	1
696	2018	W 39/61	1	2	1	1
697	2018	W 40/61	1	2	1	1
698	2018	W 41/61	1	2	1	1
699	2018	W 42/61	1	1				1
700	2018	W 47/61	1	2		1					1
701	2018	W 48/61	1	1		1
702	2018	W 49/61	1	1		1
703	2018	W 50/61	1	1		1
704	2018	W 51/61	1	1		1
705	2018	W 52/61	1	1	1
706	2018	W 58/61	1	1	1
707	2018	W 60/61	1	1											1
708	2018	W 61/61
709	2018	W 62/61	1	1		1
710	2018	W 63/61	1	1		1
711	2018	W 64/61	1	2	1					1
712	2018	W 65/61	1	1	1
713	2018	W 66/61	1	1				1
714	2018	W 67/61	1	1		1
715	2018	W 68/61	1	2	1	1
716	2018	W 69/61	1	1							1
717	2018	W 70/61	1	1		1
718	2018	W 71/61	1	1		1
719	2018	W 72/61	1	1	1
720	2018	W 73/61	1	1	1
721	2018	W 74/61	1	1				1
722	2018	W 75/61	1	2	1								1
723	2018	W 76/61	1	1	1
724	2018	W 77/61	1	2			1						1
725	2018	W 78/61	1	2	1	1
726	2018	W 96/61	1	1	1
727	2018	W 97/61	1	1				1
728	2018	W 98/61	1	1				1
729	2018	W 99/61	1	1	1
730	2018	W 100/61	1	1						1
731	2018	W 101/61	1	1	1
732	2018	W 106/61	1	1	1
733	2018	W 107/61	1	1		1
734	2018	W 108/61	1	1	1
735	2018	W 109/61	1	1				1
736	2018	W 144/61	1	2		1		1
737	2018	W 145/61	1	1		1
738	2018	W 146/61	1	2		1		1
739	2018	W 147/61	1	2									1			1
740	2018	W 152/61	1	2	1	1
741	2018	W 153/61	1	2		1	1
742	2018	W 154/61	1	1	1
743	2018	W 155/61	1	3	1	1		1
744	2018	W 156/61	1	2	1	1
745	2018	W 157/61	1	2		1		1
746	2018	W 159/61
747	2018	W 160/61	1	1		1
748	2018	W 161/61	1	1	1
749	2018	W 162/61	1	2	1	1
750	2018	W 163/61	1	1	1
751	2018	W 164/61	1	1							1
752	2018	W 165/61	1	1		1
753	2018	W 166/61	1	1	1
754	2018	W 167/61	1	2	1			1
755	2018	W 168/61	1	1	1
756	2018	W 170/61	1	1		1
757	2018	W 172/61	1	1	1
758	2018	W 173/61
759	2018	W 174/61	1	1	1
760	2018	W 175/61	1	1				1
761	2018	W 176/61	1	1				1
762	2018	W 177/61	1	1		1
763	2018	W 178/61
764	2018	W 179/61	1	1				1
765	2018	W 180/61	1	2	1		1
766	2018	W 185/61
767	2018	W 186/61	1	1		1
768	2018	W 187/61	1	1				1
769	2018	W 188/61	1	1		1
770	2018	W 189/61	1	1	1
771	2018	W 190/61	1	1	1
772	2018	W 191/61	1	1	1
773	2018	W 192/61	1	2	1	1
774	2018	W 193/61
775	2018	W 194/61	1	1	1
776	2018	W 185/61	1	1				1
777	2018	W 187/61	1	1		1
778	2018	W 188/61	1	1		1
779	2018	W 189/61
780	2018	W 190/61	1	1		1
781	2018	W 191/61
782	2018	W 192/61
783	2018	W 193/61
784	2018	W 194/61	1	1		1
785	2018	W 195/61
786	2018	W 267/61	1	2	1						1
787	2018	W 268/61
788	2018	W 269/61	1	2	1	1
789	2018	W 270/61
790	2018	W 225/61	1	3	1	1		1
791	2018	W 226/61	1	2	1	1
792	2018	W 227/61	1	2				1		1
793	2018	W 228/61	1	1	1
794	2018	W 229/61	1	2		1		1
795	2018	W 230/61	1	1		1
796	2018	W 256/61	1	1		1
797	2018	W 257/61	1	1				1
798	2018	W 258/61	1	1	1
799	2018	W 259/61	1	1									1
800	2018	W 260/61	1	3	1	1		1
801	2018	W 261/61	1	1									1
802	2018	W 267/61	1	2	1						1
803	2018	W 268/61
804	2018	W 269/61	1	2	1	1
805	2018	W 270/61
806	2018	W 275/61
807	2018	W 277/61	1	1	1
808	2018	W 278/61
809	2018	W 279/61
810	2018	W 280/61
811	2018	W 281/61	1	1	1
812	2018	W 282/61
813	2018	W 283/61	1	1				1
814	2018	W 284/61	1	1		1
815	2018	W 285/61	1	1	1
816	2018	W 287/61
817	2018	W 288/61	1	1		1
818	2018	W 289/61	1	2	1						1
819	2018	W 290/61	1	1		1
820	2018	W 291/61	1	1	1
821	2018	W 292/61	1	2			1	1
822	2018	W 293/61	1	2		1	1
823	2018	W 294/61	1	1		1
824	2018	W 295/61	1	2			1	1
825	2018	W 296/61	1	1	1
826	2018	W 311/61	1	1	1
827	2018	W 312/61
828	2018	W 313/61	1	1	1
829	2018	W 314/61	1	2		1		1
830	2018	W 315/61	1	1				1
831	2018	W 316/61	1	1		1
832	2018	W 317/61	1	1	1
833	2018	W 318/61
834	2018	W 319/61
835	2018	W 320/61	1	3	1	1		1
836	2018	W 322/61	1	2	1	1
837	2018	W 324/61	1	2	1	1
838	2018	W 325/61
839	2018	W 326/61	1	1	1
840	2018	W 327/61	1	2				1			1
841	2018	W 328/61	1	1		1
842	2018	W 329/61	1	1	1
843	2018	W 330/61	1	1	1
844	2018	W 331/61	1	2	1			1
845	2018	W 332/61	1	1	1
846	2018	W 340/61	1	3		1	1	1
847	2018	W 341/61	1	2	1	1
848	2018	W 342/61	1	2	1	1
849	2018	W 343/61	1	2	1			1
850	2018	W 348/61	1	2	1			1
851	2018	W 349/61	1	1	1
852	2018	W 350/61	1	1	1
853	2018	W 351/61	1	1	1
854	2018	W 352/61	1	2	1		1
855	2018	W 353/61	1	2	1	1
856	2018	W 363/61	1	1	1
857	2018	W 365/61	1	1				1
858	2018	W 366/61	1	1	1
859	2018	W 367/61	1	1	1
860	2018	W 368/61	1	1	1
861	2018	W 369/61	1	2	1			1
862	2018	W 370/61	1	1		1
863	2018	W 371/61
864	2018	W 372/61	1	1	1
865	2018	W 373/61	1	2	1									1
866	2018	W 375/61	1	1					1
867	2018	W 376/61	1	2	1		1
868	2018	W 377/61	1	2	1	1
869	2018	W 378/61	1	2	1			1
870	2018	W 379/61	1	1									1
871	2018	W 380/61	1	2	1			1
872	2018	W 381/61	1	2	1			1
873	2018	W 382/61	1	2	1			1
874	2018	W 383/61	1	2	1	1
875	2018	W 384/61	1	2	1			1
876	2018	W 391/61	1	2	1	1
877	2018	W 392/61	1	1	1
878	2018	W 393/61	1	1		1
879	2018	W 394/61	1	2	1			1
880	2018	W 399/61	1	1	1
881	2018	W 400/61	1	1	1
882	2018	W 401/61	1	1	1
883	2018	W 402/61	1	1	1
884	2018	W 403/61	1	2	1	1
885	2018	W 404/61	1	1	1
886	2018	W 409/61	1	2	1	1
887	2018	W 410/61	1	1	1
888	2018	W 411/61	1	1		1
889	2018	W 412/61	1	1	1
890	2018	W 413/61	1	3	1	1		1
891	2018	W 414/61	1	1		1
892	2018	W 420/61	1	1		1
893	2018	W 421/61	1	2		1				1
894	2018	W 422/61	1	1		1
895	2018	W 423/61	1	2	1			1
896	2018	W 430/61	1	1		1
897	2018	W 431/61	1	1		1
898	2018	W 432/61	1	2	1	1
899	2018	W 433/61	1	1		1
900	2018	W 434/61	1	1	1
901	2018	W 435/61	1	1				1
902	2018	W 436/61	1	2	1	1
903	2018	W 437/61	1	1				1
904	2018	W 438/61
905	2018	W 439/61	1	2	1	1
906	2018	W 441/61	1	1		1
907	2018	W 443/61	1	1		1
908	2018	W 444/61	1	1		1
909	2018	W 445/61	1	2	1			1
910	2018	W 446/61	1	1	1
911	2018	W 447/61	1	3	1			1			1
912	2018	W 448/61	1	1		1
913	2018	W 449/61	1	1				1
914	2018	W 450/61	1	2	1	1
915	2018	W 451/61	1	1	1
916	2018	W 468/61	1	3		1				1					1
917	2018	W 469/61	1	2		1		1
918	2018	W 470/61	1	1	1
919	2018	W 471/61	1	1		1
920	2018	W 472/61	1	2		1		1
921	2018	W 473/61	1	1		1
922	2018	W 474/61	1	3		1					1		1
923	2018	W 475/61	1	1						1
924	2018	W 476/61	1	1		1
925	2018	W 477/61	1	2			1	1
926	2018	W 480/61	1	3	1	1		1
927	2018	W 482/61	1	1	1
928	2018	W 483/61	1	2	1	1
929	2018	W 484/61	1	1		1
930	2018	W 485/61	1	1				1
931	2018	W 486/61	1	1	1
932	2018	W 487/61	1	1	1
933	2018	W 488/61	1	1										1
934	2018	W 489/61	1	2	1			1
935	2018	W 490/61
936	2018	W 497/61	1	1		1
937	2018	W 498/61	1	2				1			1
938	2018	W 499/61	1	2	1	1
939	2018	W 500/61	1	3				1		1	1
940	2018	W 505/61	1	1		1
941	2018	W 506/61	1	1		1
942	2018	W 507/61	1	2	1	1
943	2018	W 508/61	1	2		1		1
944	2018	W 509/61	1	2		1		1
945	2018	W 510/61	1	1	1
946	2018	W 535/61	1	1	1
947	2018	W 536/61	1	1		1
948	2018	W 537/61	1	1				1
949	2018	W 538 /61	1	1	1
950	2018	W 543/61	1	3	1	1		1
951	2018	W 544/61	1	2	1			1
952	2018	W 545/61	1	2	1	1
953	2018	W 546/61	1	2	1	1
954	2018	W 547/61	1	2	1	1
955	2018	W 548/61	1	2	1	1
956	2018	W 549/61	1	1	1
957	2018	W 550/61	1	3	1		1	1
958	2018	W 551/61	1	2	1	1
959	2018	W 552/61	1	1		1
960	2018	W 553/61	1	2	1						1
961	2018	W 554/61	1	3		1	1						1
962	2018	W 555/61	1	1		1
963	2018	W 556/61	1	2	1	1
964	2018	W 557/61	1	3			1						1	1
965	2018	W 558/61	1	1	1
966	2018	W 561/61	1	1		1
967	2018	W 563/61	1	2	1	1
968	2018	W 564/61	1	1		1
969	2018	W 565/61	1	1			1
970	2018	W 566/61	1	1	1
971	2018	W 567/61	1	1				1
972	2018	W 568/61	1	1		1
973	2018	W 569/61	1	2	1						1
974	2018	W 570/61	1	2		1		1
975	2018	W 571/61	1	2	1	1
976	2018	W 583/61	1	1	1
977	2018	W 584/61	1	1									1
978	2018	W 585/61	1	1	1
979	2018	W 586/61	1	2	1			1
980	2018	W 587/61	1	3	1	1				1
981	2018	W 588/61	1	1		1
982	2018	W 589/61	1	2		1				1
983	2018	W 590/61	1	1		1
984	2018	W 591/61	1	2	1	1
985	2018	W 592/61	1	1		1
986	2018	W 594/61	1	2	1	1
987	2018	W 596/61	1	1	1
988	2018	W 597/61	1	2		1		1
989	2018	W 598/61	1	1							1
990	2018	W 599/61	1	1		1
991	2018	W 600/61	1	1	1
992	2018	W 601/61	1	2		1		1
993	2018	W 602/61	1	1				1
994	2018	W 603/61	1	1		1
995	2018	W 604/61	1	2		1		1
996	2018	W 611/61	1	2	1	1
997	2018	W 612/61	1	2		1		1
998	2018	W 613/61	1	2	1	1
999	2018	W 614/61	1	1		1
1000	2018	W 619/61	1	2	1	1
1001	2018	W 620/61	1	1	1
1002	2018	W 621/61	1	2	1	1
1003	2018	W 622/61	1	1		1
1004	2018	W 623/61	1	2	1			1
1005	2018	W 624/61	1	2	1			1
1006	2018	W 636/61	1	1		1
1007	2018	W 637/61	1	2	1					1
1008	2018	W 638/61	1	2	1			1
1009	2018	W 639/61	1	1		1
1010	2018	W 644/61	1	1		1
1011	2018	W 645/61	1	2		1			1
1012	2018	W 646/61	1	2		1		1
1013	2018	W 647/61	1	2	1	1
1014	2018	W 648/61	1	1	1
1015	2018	W 649/61	1	2	1	1
1016	2018	W 650/61	1	1											1
1017	2018	W 651/61	1	1		1
1018	2018	W 652/61	1	1		1
1019	2018	W 653/61	1	2	1	1
1020	2018	W 654/61	1	2			1	1
1021	2018	W 655/61	1	1		1
1022	2018	W 656/61	1	1	1
1023	2018	W 657/61	1	1	1
1024	2018	W 658/61	1	1		1
1025	2018	W 659/61	1	3		1		1			1
1026	2018	W 663/61	1	2		1								1
1027	2018	W 665/61	1	2		1		1
1028	2018	W 666/61	1	1	1
1029	2018	W 667/61	1	1	1
1030	2018	W 668/61	1	1				1
1031	2018	W 669/61	1	1		1
1032	2018	W 670/61	1	1			1
1033	2018	W 671/61	1	1				1
1034	2018	W 672/61	1	1	1
1035	2018	W 673/61	1	2	1			1
1036	2018	W 681/61	1	1		1
1037	2018	W 683/61	1	2		1		1
1038	2018	W 684/61
1039	2018	W 685/61	1	1				1
1040	2018	W 686/61	1	1	1
1041	2018	W 687/61	1	1	1
1042	2018	W 688/61	1	1		1
1043	2018	W 689/61	1	1	1
1044	2018	W 690/61	1	1		1
1045	2018	W 691/61	1	1				1
1046	2018	W 693/61	1	1		1
1047	2018	W 694/61	1	2		1		1
1048	2018	W 695/61	1	1				1
1049	2018	W 696/61	1	2	1	1
1050	2018	W 697/61	1	2	1			1
1051	2018	W 698/61	1	1				1
1052	2018	W 699/61	1	1		1
1053	2018	W 700/61	1	3	1	1	1
1054	2018	W 701/61	1	2	1	1
1055	2018	W 702/61	1	1	1
1056	2018	W 709/61	1	2	1					1
1057	2018	W 710/61	1	2	1	1
1058	2018	W 711/61	1	1		1
1059	2018	W 712/61	1	2	1			1
1060	2018	W 717/61	1	2	1	1
1061	2018	W 718/61	1	2		1				1
1062	2018	W 719/61	1	1	1
1063	2018	W 720/61	1	3	1	1				1
1064	2018	W 721/61	1	1		1
1065	2018	W 722/61	1	2	1		1
1066	2018	W 744/61	1	1				1
1067	2018	W 745/61	1	1						1
1068	2018	W 746/61	1	1				1
1069	2018	W 747/61	1	1	1
1070	2018	W 748/61	1	1				1
1071	2018	W 749/61	1	1	1
1072	2018	W 750/61	1	2			1	1
1073	2018	W 751/61	1	1	1
1074	2018	W 752/61	1	1	1
1075	2018	W 753/61	1	2		1				1
1076	2018	W 755/61	1	1	1
1077	2018	W 757/61	1	1	1
1078	2018	W 758/61	1	1		1
1079	2018	W 759/61	1	1	1
1080	2018	W 760/61	1	1	1
1081	2018	W 761/61	1	1										1
1082	2018	W 762/61	1	2							1		1
1083	2018	W 763/61	1	1		1
1084	2018	W 764/61	1	1						1
1085	2018	W 765/61
1086	2018	W 772/61	1	1	1
1087	2018	W 773/61
1088	2018	W 774/61	1	2	1	1
1089	2018	W 775/61	1	1		1
1090	2018	W 780/61	1	2	1	1
1091	2018	W 781/61	1	1	1
1092	2018	W 782/61	1	1	1
1093	2018	W 783/61	1	2	1	1
1094	2018	W 784/61	1	2		1		1
1095	2018	W 785/61	1	1		1
1096	2018	W 799/61	1	2	1	1
1097	2018	W 801/61	1	2	1		1
1098	2018	W 802/61	1	1		1
1099	2018	W 803/61	1	1		1
1100	2018	W 804/61	1	1	1
1101	2018	W 805/61	1	2							1		1
1102	2018	W 806/61	1	1		1
1103	2018	W 807/61	1	1							1
1104	2018	W 808/61	1	1		1
1105	2018	W 809/61
1106	2018	W 812/61
1107	2018	W 813/61	1	1		1
1108	2018	W 814/61	1	1	1
1109	2018	W 815/61	1	1			1
1110	2018	W 816/61	1	1	1
1111	2018	W 817/61	1	1	1
1112	2018	W 818/61	1	1	1
1113	2018	W 819/61	1	1			1
1114	2018	W 820/61
1115	2018	W 821/61	1	1							1
1116	2018	W 828/61	1	2		1		1
1117	2018	W 829/61	1	1				1
1118	2018	W 830/61	1	1			1
1119	2018	W 831/61	1	1	1
1120	2018	W 836/61	1	1	1
1121	2018	W 837/61	1	1		1
1122	2018	W 838/61	1	1		1
1123	2018	W 839/61	1	2	1		1
1124	2018	W 840/61	1	2		1			1
1125	2018	W 841/61	1	1				1
1126	2019	W 12/62	1	1	1
1127	2019	W 13/62
1128	2019	W 14/62	1	1				1
1129	2019	W 15/62
1130	2019	W 20/62	1	3		1		1			1
1131	2019	W 21/62	1	3	1	1		1
1132	2019	W 22/62	1	2	1			1
1133	2019	W 23/62	1	1	1
1134	2019	W 24/62	1	2		1		1
1135	2019	W 25/62	1	1						1
1136	2019	W 69/62
1137	2019	W 70/62	1	1	1
1138	2019	W 71/62	1	1	1
1139	2019	W 72/62	1	1	1
1140	2019	W 73/62	1	1				1
1141	2019	W 74/62	1	1				1
1142	2019	W 75/62	1	2		1		1
1143	2019	W 76/62	1	1				1
1144	2019	W 77/62
1145	2019	W 78/62
1146	2019	W 37/62	1	1				1
1147	2019	W 39/62	1	1	1
1148	2019	W 40/62	1	1	1
1149	2019	W 41/62
1150	2019	W 42/62
1151	2019	W 43/62	1	1	1
1152	2019	W 44/62	1	1	1
1153	2019	W 45/62	1	1				1
1154	2019	W 46/62	1	2	1										1
1155	2019	W 47/62	1	1	1
1156	2019	W 57/62	1	1	1
1157	2019	W 59/62	1	1	1
1158	2019	W 60/62	1	1	1
1159	2019	W 61/62
1160	2019	W 62/62	1	2	1			1
1161	2019	W 63/62	1	2	1	1
1162	2019	W 64/62	1	1				1
1163	2019	W 65/62	1	3		1		1			1
1164	2019	W 66/62	1	2	1	1
1165	2019	W 67/62	1	1	1
1166	2019	W 69/62
1167	2019	W 70/62	1	1	1
1168	2019	W 71/62	1	1	1
1169	2019	W 72/62	1	1	1
1170	2019	W 73/62	1	1				1
1171	2019	W 74/62	1	1				1
1172	2019	W 75/62	1	2		1		1
1173	2019	W 76/62	1	1				1
1174	2019	W 77/62
1175	2019	W 78/62
1176	2019	W 85/62	1	2	1	1
1177	2019	W 86/62	1	1	1
1178	2019	W 87/62
1179	2019	W 88/62
1180	2019	W 93/62	1	1				1
1181	2019	W 94/62	1	1	1
1182	2019	W 95/62	1	1				1
1183	2019	W 96/62	1	1				1
1184	2019	W 97/62	1	1	1
1185	2019	W 98/62	1	1	1
1186	2019	W 107/62	1	2	1	1
1187	2019	W 109/62	1	1				1
1188	2019	W110/62
1189	2019	W 111/62	1	1				1
1190	2019	W 112/62	1	2		1		1
1191	2019	W 113/62	1	2				1					1
1192	2019	W 114/62
1193	2019	W 115/62	1	2	1			1
1194	2019	W 116/62
1195	2019	W 117/62
1196	2019	W 120/62
1197	2019	W 121/62
1198	2019	W 122/62	1	1	1
1199	2019	W 123/62	1	1	1
1200	2019	W 124/62	1	1	1
1201	2019	W 125/62
1202	2019	W 126/62	1	1	1
1203	2019	W 127/62	1	1			1
1204	2019	W 128/62	1	1	1
1205	2019	W 129/62	1	1	1
1206	2019	W 135/62	1	1	1
1207	2019	W 136/62	1	2	1				1
1208	2019	W 137/62	1	1	1
1209	2019	W 138/62	1	2		1		1
1210	2019	W 139/62	1	1	1
1211	2019	W 140/62	1	1	1
1212	2019	W 146/62	1	2	1	1
1213	2019	W 147/62
1214	2019	W 148/62	1	1	1
1215	2019	W 149/62
1216	2019	W 161/62	1	1	1
1217	2019	W 163/62	1	1				1
1218	2019	W 164/62	1	2		1		1
1219	2019	W 165/62	1	1			1
1220	2019	W 166/62	1	1	1
1221	2019	W 167/62	1	1	1
1222	2019	W 168/62
1223	2019	W 169/62
1224	2019	W 170/62	1	1				1
1225	2019	W 171/62	1	1	1
1226	2019	W 174/62	1	1	1
1227	2019	W 175/62	1	1	1
1228	2019	W 176/62	1	2		1					1
1229	2019	W 177/62
1230	2019	W 178/62	1	2	1	1
1231	2019	W 179/62	1	1	1
1232	2019	W 180/62	1	3		1	1	1
1233	2019	W 181/62	1	1	1
1234	2019	W 182/62
1235	2019	W 183/62	1	1			1
1236	2019	W 190/62	1	1	1
1237	2019	W 191/62
1238	2019	W 192/62	1	2	1			1
1239	2019	W 193/62	1	1	1
1240	2019	W 198/62	1	1	1
1241	2019	W 199/62	1	1	1
1242	2019	W 200/62	1	1	1
1243	2019	W 201/62	1	1	1
1244	2019	W 202/62	1	2		1					1
1245	2019	W 203/62	1	1	1
1246	2019	W 211/62	1	2	1	1
1247	2019	W 212/62	1	2		1		1
1248	2019	W 213/62	1	1			1
1249	2019	W 214/62
1250	2019	W 215/62	1	1	1
1251	2019	W 216/62	1	3	1		1						1
1252	2019	W 217/62	1	1	1
1253	2019	W 218/62
1254	2019	W 219/62	1	1	1
1255	2019	W 220/62	1	1	1
1256	2019	W 222/62	1	1	1
1257	2019	W 224/62
1258	2019	W 225/62	1	1	1
1259	2019	W 226/62
1260	2019	W 227/62	1	2		1		1
1261	2019	W 228/62	1	1							1
1262	2019	W 229/62
1263	2019	W 230/62	1	1	1
1264	2019	W 231/62	1	3		1		1		1
1265	2019	W 232/62	1	1	1
1266	2019	W 238/62	1	1	1
1267	2019	W 239/62
1268	2019	W 240/62	1	1									1
1269	2019	W 241/62	1	2	1	1
1270	2019	W 242/62	1	1	1
1271	2019	W 243/62	1	1	1
1272	2019	W 249/62	1	2	1	1
1273	2019	W 250/62	1	1	1
1274	2019	W 251/62	1	1	1
1275	2019	W 252/62	1	2	1	1
1276	2019	W 253/62	1	1	1
1277	2019	W 254/62	1	2			1	1
1278	2019	W 255/62	1	1						1
1279	2019	W 256/62	1	2			1	1
1280	2019	W 257/62	1	2	1			1
1281	2019	W 258/62	1	2	1						1
1282	2019	W 259/62	1	1	1
1283	2019	W 260/62	1	1	1
1284	2019	W 261/62	1	2	1	1
1285	2019	W 262/62	1	3	1			1			1
1286	2019	W 264/62	1	2	1	1
1287	2019	W 266/62	1	2	1	1
1288	2019	W 267/62
1289	2019	W 268/62
1290	2019	W 269/62
1291	2019	W 270/62	1	1					1
1292	2019	W 271/62	1	2	1			1
1293	2019	W 272/62	1	2						1					1
1294	2019	W 273/62	1	2	1			1
1295	2019	W 274/62	1	1				1
1296	2019	W 281/62	1	2	1			1
1297	2019	W 282/62	1	1	1
1298	2019	W 283/62	1	1	1
1299	2019	W 284/62	1	2		1				1
1300	2019	W 285/62	1	2	1		1
1301	2019	W 286/62	1	2	1	1
1302	2019	W 292/62	1	1	1
1303	2019	W 293/62	1	2	1	1
1304	2019	W 294/62	1	1	1
1305	2019	W 295/62	1	2	1	1
1306	2019	W 324/62	1	1	1
1307	2019	W 325/62	1	2	1									1
1308	2019	W 326/62	1	2		1		1
1309	2019	W 327/62	1	1	1
1310	2019	W 328/62	1	2		1		1
1311	2019	W 329/62	1	3	1			1					1
1312	2019	W 330/62	1	2	1	1
1313	2019	W 332/62	1	2	1			1
1314	2019	W 333/62	1	1	1
1315	2019	W 334/62	1	1	1
1316	2019	W 335/62	1	3	1	1		1
1317	2019	W 336/62	1	2	1			1
1318	2019	W 337/62	1	2	1	1
1319	2019	W 338/62	1	2	1	1
1320	2019	W 339/62	1	1	1
1321	2019	W 340/62	1	1	1
1322	2019	W 342/62	1	2	1	1
1323	2019	W 343/62	1	1	1
1324	2019	W 344/62	1	3		1		1		1
1325	2019	W 345/62	1	2	1	1
1326	2019	W 346/62	1	2		1	1
1327	2019	W 347/62	1	1	1
1328	2019	W 348/62	1	2	1	1
1329	2019	W 349/62	1	1	1
1330	2019	W 350/62	1	2		1			1
1331	2019	W 351/62	1	3	1	1				1
1332	2019	W 373/62	1	2		1		1
1333	2019	W 374/62	1	2	1	1
1334	2019	W 375/62	1	2	1	1
1335	2019	W 376/62	1	3	1	1				1
1336	2019	W 377/62	1	2	1	1
1337	2019	W 378/62	1	2	1	1
1338	2019	W 379/62	1	3	1	1								1
1339	2019	W 381/62	1	2	1	1
1340	2019	W 382/62	1	2	1	1
1341	2019	W 383/62
1342	2019	W 384/62	1	1				1
1343	2019	W 385/62	1	2	1	1
1344	2019	W 386/62	1	1	1
1345	2019	W 387/62	1	2		1							1
1346	2019	W 388/62	1	2	1	1
1347	2019	W 389/62	1	1	1
1348	2019	W 391/62	1	1	1
1349	2019	W 392/62	1	2	1	1
1350	2019	W 393/62	1	1	1
1351	2019	W 394/62	1	1	1
1352	2019	W 395/62	1	2	1			1
1353	2019	W 396/62	1	1	1
1354	2019	W 397/62	1	2	1	1
1355	2019	W 398/62	1	1	1
1356	2019	W 399/62
1357	2019	W 400/62	1	2	1			1
1358	2019	W 412/62	1	1	1
1359	2019	W 413/62	1	2		1		1
1360	2019	W 414/62	1	1	1
1361	2019	W 415/62	1	2			1	1
1362	2019	W 416/62	1	2	1	1
1363	2019	W 417/62	1	2	1	1
1364	2019	W 461/62	1	2	1			1
1365	2019	W 462/62	1	2	1			1
1366	2019	W 463/62	1	2	1	1
1367	2019	W 464/62	1	2	1			1
1368	2019	W 465/62	1	1				1
1369	2019	W 466/62	1	2			1	1
1370	2019	W 491/62	1	1	1
1371	2019	W 492/62	1	1	1
1372	2019	W 493/62	1	1	1
1373	2019	W 494/62	1	1	1
1374	2019	W 495/62	1	1				1
1375	2019	W 496/62	1	2	1					1
1376	2019	W 526/62	1	2		1	1
1377	2019	W 527/62	1	1	1
1378	2019	W 528/62	1	2	1	1
1379	2019	W 529/62	1	2	1			1
1380	2019	W 530/62	1	1	1
1381	2019	W 531/62	1	2	1	1
	Summary
	Year	N of samples	N of samplae (positive)	N of isolates	B	C	D	E	F	G	I	L	OMC	OMD	OME	OMF
	2016	327	288	386	158	132	9	54	4	6	5	1	11	3	4	0
		23.6785	88.0734	22.095	22.0363	25.5814	15	19.0813	23.5294	14.6341	10.8696	20	27.5	27.2727	36.3636	0
	2017	338	321	434	179	127	14	66	7	7	15	4	12	1	2	0
		24.475	94.9704	24.8426	24.9651	24.6124	23.3333	23.3216	41.1765	17.0732	32.6087	80	30	9.09091	18.1818	0
	2018	460	416	599	222	191	24	100	3	19	19	0	12	5	3	1
		33.3092	90.4348	34.2873	30.9623	37.0155	40	35.3357	17.6471	46.3415	41.3043	0	30	45.4545	27.2727	100
	2019	256	218	328	158	66	13	63	3	9	7	0	5	2	2	0
		18.5373	85.1562	18.775	22.0363	12.7907	21.6667	22.2615	17.6471	21.9512	15.2174	0	12.5	18.1818	18.1818	0
	Total	1381	1243	1747	717	516	60	283	17	41	46	5	40	11	11	1
			90.0072	140.547	41.0418	29.5363	3.43446	16.1992	0.973097	2.34688	2.63309	0.286205	2.28964	0.629651	0.629651	0.057241

## Sheet: AMR profiles
Year	Lab No.	Serogrouping												Antimicrobial resistance													Drug Class	MDR
		B	C	D	E	F	G	I	L	OMC	OMD	OME	OMF	Ampicillin (AMP)	Ceftazidime (CAZ)	Ceftriaxone(CRO)	Cefotaxime(CTX)	Imipenem(IPM)	Trimethoprim/Sulfamethoxazole(SXT)	Streptomycin(STR)	Gentamicin(GEN)	Chloramphenicol(CHL)	Nalidixic acid(NAL)	Norfloxacin(NOR)	Ciprofloxacin(CIP)	Tetracycline(TET)
2016	W 206/59				1																						0
2016	W 409/59			1																							0
2016	W 138/59			1																1							1
2016	W 210/59	1																									0
2016	W 406/59				1															1							1
2016	W 135/59	1												1					1	1		1		1	1	1	6	1
2016	W 208/59		1																								0
2016	W 407/59	1												1									1		1		2
2016	W 136/59						1							1						1	1	1				1	4	1
2016	W 213/59	1												1	1	1	1			1		1			1	1	6	1
2016	W 408/59		1																								0
2016	W 137/59			1																			1		1		1
2016	W 205/59		1																								0
2016	W 400/59							1																			0
2016	W 129/59		1																								0
2016	W 211/59		1																	1		1	1		1	1	4	1
2016	W 449/59	1																									0
2016	W 81/60							1																			0
2016	W 249/59		1																								0
2016	W 450/59		1											1						1						1	3	1
2016	W 131/59	1																				1			1	1	2
2016	W 294/59		1																								0
2016	W 451/59						1																				0
2016	W 132/59											1															0
2016	W 295/59							1																			0
2016	W 84/60	1																									0
2016	W 307/59	1												1					1	1			1		1	1	5	1
2016	W 536/59				1																						0
2016	W 76/60	1																	1				1		1	1	3	1
2016	W 214/59		1											1					1							1	3	1
2016	W 405/59						1																				0
2016	W 134/59	1												1					1	1		1			1	1	6	1
2016	W 261/59	1												1					1	1			1		1	1	5	1
2016	W 460/59					1																					0
2016	W 72/60		1											1					1	1						1	4	1
2016	W 266/59										1									1							1
2016	W 465/59						1																				0
2016	W 165/60		1											1						1						1	3	1
2016	W 262/59									1				1		1	1					1					3	1
2016	W 537/59		1																	1							1
2016	W 71/60	1												1	1	1	1			1	1	1	1	1	1	1	6	1
2016	W 265/59		1											1					1	1		1				1	5	1
2016	W 541/59		1																	1							1
2016	W 141/59										1												1		1		1
2016	W 308/59	1												1						1		1				1	4	1
2016	W 538/59	1												1					1	1			1		1	1	5	1
2016	W 74/60	1												1					1	1			1		1	1	5	1
2016	W 303/59				1									1						1	1	1				1	4	1
2016	W 534/59											1															0
2016	W 70/60	1												1	1	1	1			1		1			1	1	6	1
2016	W 268/59		1											1		1	1					1					3	1
2016	W 610/59	1																									0
2016	W 68/60	1																	1				1		1	1	3	1
2016	W 22/60	1												1					1	1			1		1	1	5	1
2016	W 168/60	1												1						1						1	3	1
2016	W 43/60	1																									0
2016	W 146/60	1												1					1	1			1		1	1	5	1
2016	W 384/59	1												1					1	1		1			1		5	1
2016	W 574/59	1																									0
2016	W 142/60		1																						1		1
2016	W 383/59	1												1						1	1	1	1		1		4	1
2016	W 525/59										1																0
2016	W 139/60				1																						0
2016	W 387/59		1											1												1	2
2016	W 42/60	1												1					1	1			1		1	1	5	1
2016	W 145/60		1																								0
2016	W 385/59	1																									0
2016	W 475/59				1									1						1						1	3	1
2016	W 143/60	1												1	1	1	1		1	1	1	1	1		1	1	7	1
2016	W 386/59		1																							1	1
2016	W 41/60	1												1					1	1			1		1	1	5	1
2016	W 144/60		1																				1		1		1
2016	W 332/59	1																		1			1		1	1	3	1
2016	W 584/59				1																		1		1		1
2016	W 133/60	1												1					1	1			1		1	1	5	1
2016	W 376/59		1											1					1	1						1	4	1
2016	W 585/59	1												1						1	1	1	1		1		4	1
2016	W 55/60									1																	0
2016	W 334/59			1										1					1			1				1	4	1
2016	W 486/59									1																	0
2016	W 135/60	1																									0
2016	W 378/59	1																					1		1	1	2
2016	W 587/59		1											1					1							1	3	1
2016	W 57/60		1																								0
2017	W 244/60	1												1												1	2
2017	W 473/60		1																	1							1
2017	W 164/61							1												1							1
2017	W 241/60		1																	1							1
2017	W 470/60		1																								0
2017	W 180/60				1																		1		1		1
2017	W 285/60	1																				1	1		1		2
2017	W 471/60	1												1					1			1			1	1	5	1
2017	W 181/60											1															0
2017	W 243/60	1																		1							1
2017	W 472/60									1																1	1
2017	W 77/61									1				1		1	1			1	1	1				1	5	1
2017	W 380/60					1																1	1		1		2
2017	W 464/60											1															0
2017	W 174/60							1																			0
2017	W 236/60				1									1						1	1	1	1		1		4	1
2017	W 506/60		1																	1					1		2
2017	W 70/61		1																								0
2017	W 280/60	1												1						1	1	1	1		1		4	1
2017	W 551/60						1													1							1
2017	W 176/60				1																						0
2017	W 281/60	1																									0
2017	W 508/60		1																				1		1	1	2
2017	W 177/60		1											1					1	1						1	4	1
2017	W 282/60			1										1									1		1		2
2017	W 509/60	1																		1			1		1	1	3	1
2017	W 73/61	1												1					1	1						1	4	1
2017	W 297/60					1																					0
2017	W 569/60	1																		1							1
2017	W 66/61				1																						0
2017	W 240/60	1												1												1	2
2017	W 469/60		1																				1	1	1		1
2017	W 168/61	1												1					1	1			1			1	5	1
2017	W 293/60				1																						0
2017	W 521/60		1																	1			1		1	1	3	1
2017	W 62/61		1																								0
2017	W 231/60		1											1						1						1	3	1
2017	W 524/60	1																									0
2017	W 65/61	1												1					1	1			1		1	1	5	1
2017	W 292/60			1										1					1	1		1				1	5	1
2017	W 564/60							1																			0
2017	W 189/60		1																	1							1
2017	W 294/60	1												1					1	1			1		1	1	5	1
2017	W 566/60				1																		1		1		1
2017	W 63/61		1											1					1							1	3	1
2017	W 375/60						1																		1		1
2017	W 567/60		1																	1			1		1	1	3	1
2017	W 64/61						1												1	1	1	1					3	1
2017	W 371/60		1																								0
2017	W 563/60		1																	1							1
2017	W 60/61											1															0
2017	W 369/60		1																								0
2017	W 610/60				1																						0
2017	W 58/61	1												1					1	1		1			1	1	6	1
2017	W 402/60	1																									0
2017	W 27/60	1												1													1
2017	W 180/60			1																							0
2017	W 412/60		1																								0
2017	W 52/61	1												1					1	1		1				1	5	1
2017	W 157/61		1											1					1			1				1	4	1
2017	W 343/60								1																		0
2017	W 48/61		1											1					1	1						1	4	1
2017	W 153/61		1											1					1	1						1	4	1
2017	W 406/60				1									1					1	1						1	4	1
2017	W 46/61		1											1						1	1		1	1	1	1	4	1
2017	W 201/60									1				1					1	1		1			1	1	6	1
2017	W 411/60	1												1									1	1	1	1	3	1
2017	W 589/60								1											1							1
2017	W 156/61	1												1		1	1				1	1			1	1	6	1
2017	W 409/60	1																								1	1
2017	W 49/61		1																				1				1
2017	W 154/61	1																							1		1
2017	W 410/60				1																						0
2017	W 50/61		1																								0
2017	W 155/61				1									1					1	1						1	4	1
2017	W 353/60	1																				1	1		1		2
2017	W 636/60			1										1					1	1		1				1	5	1
2017	W 144/60		1																	1					1	1	3	1
2017	W 419/60		1																				1		1	1	2
2017	W 637/60							1																			0
2017	W 213/60								1											1							1
2017	W 355/60	1												1					1				1			1	4	1
2017	W 638/60					1														1							1
2017	W 146/61				1									1					1							1	3	1
2017	W 421/60									1																	0
2017	W 639/60		1																								0
2017	W 147/61												1														0
2018	W 296/61	1																									0
2018	W 477/61			1										1									1				2
2018	W 821/61							1																			0
2018	W 293/61		1											1						1					1	1	4	1
2018	W 474/61							1																			0
2018	W 191/61	1												1						1						1	3	1
2018	W 294/61		1																	1			1		1	1	3	1
2018	W 475/61						1																				0
2018	W 819/61			1																							0
2018	W 295/61				1									1	1	1	1			1	1	1				1	5	1
2018	W 476/61		1																1				1		1	1	3	1
2018	W 752/61	1												1												1	2
2018	W 375/61					1														1							1
2018	W 468/61											1								1							1
2018	W 744/61				1																						0
2018	W 288/61		1																	1			1		1		2
2018	W 550/61			1										1													1
2018	W 186/61		1																								0
2018	W 313/61	1																		1							1
2018	W 551/61	1																							1		1
2018	W 187/61				1									1	1	1	1		1	1	1	1	1		1	1	7	1
2018	W 314/61		1																								0
2018	W 552/61		1																	1							1
2018	W 188/61		1														1		1				1		1	1	4	1
2018	W 315/61				1																						0
2018	W 553/61	1																		1							1
2018	W 748/61				1																						0
2018	W 449/61				1															1							1
2018	W 602/61				1																						0
2018	W 763/61		1											1	1	1	1			1	1	1	1		1	1	6	1
2018	W 292/61			1																							0
2018	W 554/61									1										1							1
2018	W 190/61	1																									0
2018	W 326/61	1												1					1	1			1		1	1	5	1
2018	W 565/61			1																							0
2018	W 759/61	1																		1							1
2018	W 448/61		1																				1		1		1
2018	W 568/61		1											1					1			1			1	1	5	1
2018	W 762/61									1																	0
2018	W 444/61		1																	1							1
2018	W 597/61		1																								0
2018	W 758/61		1																	1			1	1	1		2
2018	W 327/61							1																			0
2018	W 599/61		1											1					1	1		1				1	5	1
2018	W 804/61	1												1					1	1	1	1	1			1	6	1
2018	W 369/61	1												1					1	1			1		1	1	5	1
2018	W 600/61	1												1					1	1		1			1	1	6	1
2018	W 761/61										1																0
2018	W 365/61				1									1						1						1	3	1
2018	W 596/61	1												1					1	1		1				1	5	1
2018	W 757/61	1												1					1	1			1			1	5	1
2018	W 363/61	1																									0
2018	W 663/61										1																0
2018	W 755/61	1												1	1	1	1		1	1	1	1	1		1	1	7	1
2018	W 373/61										1																0
2018	W 691/61				1																						0
2018	W 414/61		1											1					1	1						1	4	1
2018	W 722/61			1																							0
2018	W 841/61				1									1								1				1	3	1
2018	W 410/61	1																									0
2018	W 645/61					1																					0
2018	W 837/61		1																								0
2018	W 407/61	1												1					1	1			1			1	5	1
2018	W 715/61				1															1			1				2
2018	W 835/61	1												1													1
2018	W 413/61	1																									0
2018	W 721/61		1																				1				1
2018	W 840/61					1																			1		1
2018	W 411/61		1											1					1	1						1	4	1
2018	W 719/61	1												1					1	1						1	4	1
2018	W 227/61						1																				0
2018	W 259/61									1																	0
2018	W 720/61						1																				0
2018	W 839/61			1																							0
2018	W 391/61	1																									0
2018	W 636/61		1											1					1	1						1	4	1
2018	W 828/61		1																								0
2018	W 421/61						1																				0
2018	W 637/61	1																		1							1
2018	W 829/61				1																						0
2018	W 393/61		1																	1							1
2018	W 638/61	1																									0
2018	W 830/61			1										1					1	1		1				1	5	1
2018	W 423/61	1																	1				1			1	3	1
2018	W 639/61		1																								0
2018	W 831/61	1																		1							1
2019	W 129/62	1																		1							1
2019	W 262/62	1												1					1	1						1	4	1
2019	W 126/62	1																		1							1
2019	W 259/62	1												1					1	1			1		1	1	5	1
2019	W 75/62		1																								0
2019	W 127/62			1																							0
2019	W 260/62		1																	1							1
2019	W 76/62				1																						0
2019	W 128/62		1											1					1	1						1	4	1
2019	W 261/62	1																	1	1			1			1	4	1
2019	W 231/62						1																				0
2019	W 253/62		1																								0
2019	W 46/62											1															0
2019	W 175/62		1																								0
2019	W 343/62		1																								0
2019	W 70/62		1																				1		1		1
2019	W 122/62	1																									0
2019	W 344/62				1									1					1								2
2019	W 71/62		1																								0
2019	W 123/62	1																									0
2019	W 345/62		1																								0
2019	W 72/62	1																									0
2019	W 124/62	1																									0
2019	W 346/62		1																	1							1
2019	W 73/62				1																						0
2019	W 65/62							1																			0
2019	W 272/62											1															0
2019	W 45/62				1																						0
2019	W 216/62									1																	0
2019	W 258/62							1												1							1
2019	W 74/62				1									1	1	1	1		1	1	1	1	1			1	7	1
2019	W 165/62			1										1									1				2
2019	W 334/62	1												1					1	1						1	4	1
2019	W 64/62				1									1					1	1						1	4	1
2019	W 337/62	1																	1				1		1		2
2019	W 44/62	1												1					1	1		1	1		1	1	6	1
2019	W 60/62		1											1												1	2
2019	W 382/62	1																									0
2019	W 40/62	1												1												1	2
2019	W 112/62		1											1						1						1	3	1
2019	W 335/62		1																	1							1
2019	W 167/62	1												1	1	1	1		1	1	1	1	1		1	1	7	1
2019	W 270/62					1																					0
2019	W 43/62		1																								0
2019	W 163/62				1									1		1	1		1	1	1	1				1	6	1
2019	W 381/62	1																									0
2019	W 39/62	1												1												1	2
2019	W 162/62			1																	1						1
2019	W 331/62									1																	0
2019	W 38/62		1											1												1	2
2019	W 232/62	1												1					1	1						1	4	1
2019	W 340/62		1																								0
2019	W 47/62		1																	1							1
2019	W 243/62		1											1					1	1			1			1	5	1
2019	W 417/62	1																									0
2019	W 496/62						1																				0
2019	W 136/62					1																					0
2019	W 325/62	1																									0
2019	W 492/62	1												1												1	2
2019	W 237/62			1																							0
2019	W 411/62				1																		1				1
2019	W 20/62							1											1								1
2019	W 242/62		1																	1							0
2019	W 465/62				1									1					1								2
2019	W 24/62		1											1						1						1	3	1
2019	W 240/62									1										1							1
2019	W 463/62		1											1						1	1						2
2019	W 493/62	1																					1		1		1
2019	W 241/62	1												1					1	1			1			1	5	1
2019	W 646/62	1												1						1							2
2019	W 494/62	1												1					1	1			1		1	1	5	1
2019	W 249/62	1												1					1	1			1			1	5	1
2019	W 292/62	1												1					1				1		1	1	4	1
2019	W 12/62	1												1						1			1			1	4	1
2019	W 250/62	1												1					1	1						1	4	1
2019	W 293/62	1												1						1						1	3	1
2019	W 192/62	1																		1							1
2019	W 294/62	1																		1							1
2019	W 14/62				1																		1				1
2019	W 252/62	1																									0
2019	W 295/62		1																				1				1
